# Supplementary material for: Immunomodulatory Effect of Traditional Chinese Medicine Combined with Systemic Therapy on Patients with Liver Cancer: A Systemic Review and Network Meta-analysis
Source: J Cancer. 2022 Sep 6;13(11):3280–96. doi: 10.7150/jca.74829 (PMC9475362; doi:10.7150/jca.74829)
Supplement: Supplementary file 1 — Supplementary materials. [file jcav13p3280s1.zip]

Archive with 4 entries (3 files):
- supplementary documents/Supplementary Material Document 1.doc
- supplementary documents/Supplementary Material Document 2 .docx
- supplementary documents/Supplementary Material Document 3.xlsx
- supplementary documents/
