# Supplementary material for: Immunomodulatory Effect of Traditional Chinese Medicine Combined with Systemic Therapy on Patients with Liver Cancer: A Systemic Review and Network Meta-analysis
Source: J Cancer. 2022 Sep 6;13(11):3280–96. doi: 10.7150/jca.74829 (PMC9475362; doi:10.7150/jca.74829)
Supplement: Supplementary file 1 — Supplementary materials. [file jcav13p3280s1.zip › supplementary documents/Supplementary Material Document 3.xlsx]

## Sheet: Drug grouping and composition
TCMs	Main components	function	category(nourishing or attacking evil)
Aidi injection	Cantharidus, ginseng, Astragalus membranaceus, Acanthopanax senticosus	clearing heat and detoxification, eliminating stasis and dispersing knots	attacking evil
Kanglaite injection	The coix seed oil	tonifying qi and nourishing Yin, eliminating disease and dispersing knot	nourishing
Shenqifuzheng injection	Dangshen, astragalus membranaceus	supplementing qi and fu zheng	nourishing
Kangai injection	Astragalus, ginseng, matrine	supplementing qi and fu zheng	nourishing
compound Kushen injection	Sophora flavoris, white polyporus	clearing heat and dampness, cooling blood detoxification, dispersing knot and relieving pain	attacking evil
Shenmai injection	Red ginseng and ophiopogon	tonifying qi and preventing exhaustion,nourishing Yin	nourishing
Dahuang Zhechong Wan	rhubarb, Ground Beetle, leech, Gadfly, grub, Toxicodendron vernicifluum, peach seed, semen armeniacae amarae, Scutellaria baicalensis Georgi, rehmannia, radix paeoniae alba, liquorice	promoting circulation and removing stasis, dispersing knots	attacking evil
Fufang Banmao Jiaonang	Cantharides, ginseng, astragalus, acathopanax senticosus, rhizoma sparganic, Sculellaria barbata, curcuma zedoary, cornus officinalis, ligustrum lucidum ait, bear gall powder, liquorice	promoting circulation and removing stasis, attacking toxic material, corrosion ulcers	attacking evil
Pingxiao Pian	curcuma aromatica,nux vomica, hairyvein agrimony, trogopterus dung, alum,niter, Toxicodendron vernicifluum, Fructus Aurantii	promoting circulation and removing stasis，dispersing knots and relieving pain	attacking evil
Xihuang Jiaonang	calculus bovis, musk, myrrh, olibanum	resolving toxin, dissipating binds and relieving swelling and pain	attacking evil
Huaier granule	Huaiear fungus	fu zheng, activating blood and eliminating mass	nourishing
Xiaozheng Yigan Pian	Cockroach extract	breaking blood stasis, reducing swelling and relieving pain	attacking evil
Longkui Pian	glycoalkaloids, Panax notoginseng powder, parched pangolin scales, solanum lyratum	eliminating stasis subdue swelling、clearing heat and detoxification	attacking evil
Chemotherapy categories	Main components
CAFI	cisplatin , fluorouracil, azithromycin and interferon
FMEA	fluorouracil,doxorubicin and semustine
FAP	fluorouracil,doxorubicin and cisplatin
FOLFOX	oxaliplatin,Leucovorin and fluorouracil
XELOX	capecitabine and oxaliplatin
GP	gemcitabine and cisplatin
PE	pharmorubicin and cisplatin
5-fluorouracil	5-fluorouracil
Arsenite injection	Arsenite injection
other	fluorouracil,cytoxan...

## Sheet: Forest plot
main indexs
SMD
second indexs

## Sheet: NMA results of VEGF and AFP
VEGF
Huaier	5.69 (4.72,6.67)	3.77 (2.70,4.84)	1.90 (0.82,2.97)	4.57 (3.60,5.55)	5.20 (4.28,6.12)	6.05 (5.17,6.94)
-5.69 (-6.67,-4.72)	XHJN+Sor	-1.92 (-2.64,-1.20)	-3.80 (-4.53,-3.06)	-1.12 (-1.70,-0.55)	-0.49 (-0.98,-0.01)	0.36 (-0.04,0.76)
-3.77 (-4.84,-2.70)	1.92 (1.20,2.64)	CKSI	-1.88 (-2.74,-1.01)	0.80 (0.07,1.53)	1.43 (0.77,2.09)	2.28 (1.68,2.88)
-1.90 (-2.97,-0.82)	3.80 (3.06,4.53)	1.88 (1.01,2.74)	XZYGP	2.68 (1.94,3.42)	3.30 (2.63,3.98)	4.16 (3.54,4.77)
-4.57 (-5.55,-3.60)	1.12 (0.55,1.70)	-0.80 (-1.53,-0.07)	-2.68 (-3.42,-1.94)	SQFZI	0.63 (0.13,1.12)	1.48 (1.07,1.89)
-5.20 (-6.12,-4.28)	0.49 (0.01,0.98)	-1.43 (-2.09,-0.77)	-3.30 (-3.98,-2.63)	-0.63 (-1.12,-0.13)	ADI	0.85 (0.58,1.12)
-6.05 (-6.94,-5.17)	-0.36 (-0.76,0.04)	-2.28 (-2.88,-1.68)	-4.16 (-4.77,-3.54)	-1.48 (-1.89,-1.07)	-0.85 (-1.12,-0.58)	ST
AFP
Huaier	-1.97 (-2.79,-1.15)	-0.88 (-1.52,-0.25)	-6.34 (-7.64,-5.03)	-0.09 (-0.75,0.58)	2.42 (2.07,2.76)
1.97 (1.15,2.79)	XHJN+Sor	1.09 (0.17,2.00)	-4.37 (-5.83,-2.90)	1.88 (0.94,2.82)	4.39 (3.64,5.13)
0.88 (0.25,1.52)	-1.09 (-2.00,-0.17)	XZYGP	-5.46 (-6.82,-4.09)	0.79 (0.01,1.57)	3.30 (2.77,3.83)
6.34 (5.03,7.64)	4.37 (2.90,5.83)	5.46 (4.09,6.82)	KAI	6.25 (4.87,7.63)	8.75 (7.50,10.01)
0.09 (-0.58,0.75)	-1.88 (-2.82,-0.94)	-0.79 (-1.57,-0.01)	-6.25 (-7.63,-4.87)	ADI	2.51 (1.93,3.08)
-2.42 (-2.76,-2.07)	-4.39 (-5.13,-3.64)	-3.30 (-3.83,-2.77)	-8.75 (-10.01,-7.50)	-2.51 (-3.08,-1.93)	ST

## Sheet: Heterogeneity
CD3								CD4								CD8								CD4/CD8								AFP								VEGF
None of the included studies had a significant effect on the combined MD of CD3, CD4, CD8, CD4/CD8 and NK, indicating that the outcome was relatively stable
